# Supplementary material for: CRISPR tiling deletion screens reveal functional enhancers and allelic compensation effects (ACE) on SIN3A transcription
Source: Nat Commun. 2026 Mar 25;17:4396. doi: 10.1038/s41467-026-70933-y (PMC13181091; doi:10.1038/s41467-026-70933-y)
Supplement: Supplementary file 3 — Supplementary Data 1–6 [file 41467_2026_70933_MOESM3_ESM.xlsx]

## Sheet: Suppl. Data 1. Enhancers
Supplementary Data 1. List of identified enhancers
												Chromatin signature analysis
chr	start	end	size(bp)	gene	Functional_element_annotation	Median_RELICS_score	Enhancer_annotation	Enhancer_label	Hidden_enhancer_annotation	Enhancer_distance_to_TSS (bp)	Number_of_RELICS_functional_fragment	H3K4me1	H3K4me3	H3K27ac	H3K36me3	CTCF	ATAC	Pol II	H3K9me3	ExNeuron_cCRE	H3K4me3_2w_PLAC_seq
chr21	25860076	25860781	705	APP	Distal	0.423742	Distal	APP_E1	Intergenic region	310342	4	0	0	0	0	0	0	0	0	0	1
chr21	25877281	25879361	2080	APP	Distal	0.303785	Distal	APP_E2		292449	8	0	0	0	1	0	0	0	0	0	1
chr21	25879905	25882993	3088	APP	3'UTR_Exon	1				289321	17	0	0	0	1	1	1	0	0	1	1
chr21	25885332	25887393	2061	APP	Intron	0.579642	Gene_body	APP_E3		284408	11	1	0	0	0	0	1	0	0	0	1
chr21	25888456	25895746	7290	APP	Exon	1				278669	25	0	0	0	1	0	0	0	0	1	1
chr21	25895915	25901768	5853	APP	Exon	1				271929	19	1	0	0	0	0	1	0	0	1	1
chr21	25902849	25906474	3625	APP	Exon	1				266109	19	0	0	0	1	0	0	0	0	1	1
chr21	25908155	25913765	5610	APP	Exon	1				259810	22	1	0	1	0	0	1	1	0	1	1
chr21	25915500	25916543	1043	APP	Intron	0.326033	Gene_body	APP_E4	Located in APP intron, 3.5 kb from the upstream and 38 kb from the downstream splicing site	254749	5	0	0	0	0	0	0	0	0	0	0
chr21	25952412	25958707	6295	APP	Exon	1				215211	29	0	0	0	1	0	0	1	0	1	1
chr21	25971455	25979986	8531	APP	Exon	1				195050	31	0	0	0	1	0	0	0	0	1	1
chr21	25980519	25986026	5507	APP	Exon	1				187498	26	1	0	1	1	0	1	0	0	0	1
chr21	25995420	26002322	6902	APP	Exon	1				171899	34	1	0	0	0	0	1	0	0	1	1
chr21	26018710	26024861	6151	APP	Exon	1				148985	26	0	0	0	1	0	0	1	0	1	1
chr21	26029930	26033014	3084	APP	Intron	0.29681	Gene_body	APP_E5		139298	13	1	0	0	1	0	0	1	0	0	1
chr21	26048374	26055567	7193	APP	Exon	1				118800	38	1	0	1	1	0	1	1	0	1	1
chr21	26075785	26077283	1498	APP	Intron	0.220775	Gene_body	APP_E6		94236	3	1	0	1	0	0	1	0	0	1	1
chr21	26087513	26091923	4410	APP	Exon	1				81052	22	1	0	0	1	0	0	1	0	0	0
chr21	26108497	26114026	5529	APP	Exon	1				59509	23	1	0	1	0	0	1	0	0	1	0
chr21	26168392	26169982	1590	APP	Intron	0.885706	Gene_body	APP_E7		1583	12	1	1	1	0	0	1	1	0	1	1
chr21	26170244	26172040	1796	APP	Promoter	1				-372	13	1	1	1	0	1	1	1	0	1	1
chrX	147911570	147912676	1106	FMR1	Promoter	1				204	8	0	1	1	0	0	1	1	0	1	1
chrX	147913308	147914958	1650	FMR1	Intron	0.508798	Gene_body	FMR1_E1		2214	10	1	1	1	0	0	0	0	0	0	1
chrX	147919158	147952029	32871	FMR1	Gene_body_Exons	1				23675	130	1	0	0	1	0	1	0	0	0	1
chrX	154019379	154020754	1375	MECP2	Distal	0.999369	Distal	MECP2_E1		77651	10	1	1	1	0	0	1	1	0	1	1
chrX	154022250	154023504	1254	MECP2	3'UTR	0.928875	Gene_body	MECP2_E2		74840	8	1	0	1	0	0	0	1	0	0	1
chrX	154024507	154026006	1499	MECP2	3'UTR	0.895871	Gene_body	MECP2_E3		72461	10	1	0	1	0	0	1	0	0	0	1
chrX	154027372	154028921	1549	MECP2	3'UTR	0.543518	Gene_body	MECP2_E4		69571	9	0	0	1	0	0	0	0	0	0	1
chrX	154029250	154033627	4377	MECP2	Exon	1				66279	32	1	0	0	0	0	0	0	0	0	1
chrX	154035030	154038261	3231	MECP2	Intron	0.992844	Gene_body	MECP2_E5	Located in MECP2 intron, 2.5 kb from the upstream and 54 kb from the downstream splicing site	61072	9	0	0	0	0	0	0	0	0	0	0
chrX	154040709	154041748	1039	MECP2	Intron	0.632814	Gene_body	MECP2_E6		56489	6	1	0	0	0	0	0	0	0	0	0
chrX	154045056	154047131	2075	MECP2	Intron	0.95419	Gene_body	MECP2_E7		51624	11	1	0	1	0	0	0	0	0	1	0
chrX	154049781	154050862	1081	MECP2	Intron	0.306776	Gene_body	MECP2_E8	Located in MECP2 intron, 17 kb from the upstream and 41 kb from the downstream splicing site	47396	7	0	0	0	0	0	0	0	0	0	0
chrX	154055960	154057569	1609	MECP2	Intron	0.35492	Gene_body	MECP2_E9		40953	7	0	0	0	0	0	0	0	0	1	0
chrX	154060475	154061957	1482	MECP2	Intron	0.712633	Gene_body	MECP2_E10		36501	10	1	0	1	0	0	1	0	0	0	0
chrX	154077906	154081716	3810	MECP2	Intron	0.299242	Gene_body	MECP2_E11	Located in MECP2 intron, 45 kb from the upstream and 10 kb from the downstream splicing site	17906	6	0	0	0	0	0	0	0	0	0	1
chrX	154088855	154094916	6061	MECP2	Exon	1				5832	27	1	1	1	0	0	0	0	0	0	1
chrX	154095557	154098350	2793	MECP2	Promoter	0.994662				764	22	1	1	1	0	0	1	0	0	1	1
chrX	154100107	154105497	5390	MECP2	Distal	0.451311	Distal	MECP2_E12	Intergenic region	-5085	11	0	0	0	0	0	0	0	0	0	0
chr15	74638179	74639054	875	SIN3A	Distal	0.793069	Distal	SIN3A_E1	Located in EDC3 intron, 2.5 kb from the upstream and 1.5 kb from the downstream splicing site	813074	3	0	0	0	0	0	0	0	0	0	0
chr15	74724384	74724924	540	SIN3A	Distal	0.343349	Distal	SIN3A_E2		727036	2	0	0	0	0	0	1	0	0	1	0
chr15	74751789	74752496	707	SIN3A	Distal	0.85105	Distal	SIN3A_E3	CYP1A2 exons, CYP1A2 is not expressed in neurons with RPKM = 0	699548	5	0	0	0	0	0	0	0	0	0	0
chr15	74768848	74769811	963	SIN3A	Distal	0.530225	Distal	SIN3A_E4		682361	4	1	0	0	0	1	1	0	0	1	0
chr15	74776955	74778648	1693	SIN3A	Distal	0.883952	Distal	SIN3A_E5		673889	9	1	0	0	0	0	0	0	0	0	0
chr15	74798988	74800051	1063	SIN3A	Distal	0.246806	Distal	SIN3A_E6		652171	8	0	0	0	1	0	0	0	0	0	0
chr15	74828806	74829796	990	SIN3A	Distal	0.213686	Distal	SIN3A_E7		622389	5	1	0	0	0	0	0	0	0	0	0
chr15	74900584	74901270	686	SIN3A	Distal	0.49807	Distal	SIN3A_E8		550763	6	0	0	0	1	0	0	0	0	0	0
chr15	74920508	74922951	2443	SIN3A	Distal	0.246056	Distal	SIN3A_E9		529961	4	0	0	0	1	0	0	0	0	0	0
chr15	74929460	74932091	2631	SIN3A	Distal	0.262085	Distal	SIN3A_E10		520915	5	0	0	0	1	0	0	0	0	0	0
chr15	74955769	74956062	293	SIN3A	Distal	0.275412	Distal	SIN3A_E11		495775	2	1	1	1	0	1	1	1	0	1	0
chr15	74958381	74958732	351	SIN3A	Distal	0.4536	Distal	SIN3A_E12		493134	3	0	1	0	0	0	1	0	0	0	0
chr15	74996439	74997608	1169	SIN3A	Distal	0.275689	Distal	SIN3A_E13		454667	6	1	1	1	0	0	0	0	0	1	1
chr15	75039579	75041846	2267	SIN3A	Distal	0.373384	Distal	SIN3A_E14	Located in PPCDC intron, 11 kb from the upstream and 1.5 kb from the downstream splicing site	410978	7	0	0	0	0	0	0	0	0	0	1
chr15	75367117	75367526	409	SIN3A	Distal	0.266913	Distal	SIN3A_E15		84369	2	0	1	1	0	1	1	1	0	1	0
chr15	75369180	75435161	65981	SIN3A	Gene_body_Exons	1				49520	231	1	0	0	1	0	0	1	0	1	1
chr15	75450879	75452160	1281	SIN3A	Promoter	1				171	11	0	1	1	0	0	1	1	0	1	1
chr15	75639596	75640467	871	SIN3A	Distal	0.745951	Distal	SIN3A_E16		-188342	7	1	1	1	0	0	1	1	0	1	1
chr15	75807885	75808824	939	SIN3A	Distal	0.246368	Distal	SIN3A_E17	Intergenic region	-356665	5	0	0	0	0	0	0	0	0	0	1
chr15	76101504	76101823	319	SIN3A	Distal	0.424466	Distal	SIN3A_E18	Located in TMEM266 intron, 41.4kb from the upstream and 32.5 kb from the downstream splicing site	-649974	3	0	0	0	0	0	0	0	0	0	0
chr15	76152919	76153578	659	SIN3A	Distal	0.666488	Distal	SIN3A_E19		-701559	4	1	0	0	0	0	0	0	0	1	0

## Sheet: Suppl. Data 2. DNA oligos
Supplementary Data 2. DNA oligo sequences for donor cloning, RT-qPCR, genotyping and library preparation
DNA oligos	Sequences (5'->3')	Note
FMR1_left_arm_F	CAGATTGTACTGAGAGTGCACCCCGGGGCTGTATTCAGCATTGGCACT	For cloning FMR1-mCherry donor
FMR1_left_arm_R	TCCCGATCCGCCACCGCCCCCGGGGGGTACTCCATTGACCAGTGGTTGCTG
FMR1_right_arm_F	GACTACGCACTCGACTAAGCGGCCGCACTGCATAATTCTGAAGTTATA
FMR1_right_arm_R	CTATGACCATGATTACGCCGCGGCCGCTCATCAGGCCAAAGAGCAGGCA
MeCP2_left_arm_F	TACTGAGAGTGCACCCCGGGGTCATGGTGATCAAACGCCC	For cloning MECP2-EGFP donor
MeCP2_left_arm_R	GATCCGCCACCGCCCCCGGGGCTAACTCTCTCGGTCACGGGC
MeCP2_right_arm_F	ACGAGTTCTTCTGAAAGCTTTGACTTTACACGGAGCCGATTGC
MeCP2_right_arm_R	GACCATGATTACGCCGCGGCCGCAGAATGGACCATGCCACCTC
APP_left_arm_F	TGTACTGAGAGTGCACCCCGGGCCTCCTCTCTTCTGCGAACG	For cloning APP-EGFP and APP-mCherry donors
APP_left_arm_R	GATCCGCCACCGCCCCCGGGGTTCTGCATCTGCTCAAAG
APP_right_arm_F	GACGAGTTCTTCTGAAAGCTTACCCCCGCCACAGCAGCCTC
APP_right_arm_R	TATGACCATGATTACGCCGCGGCCGCCCTACTCAGACTTGCAATTA
SIN3A_left_arm_F	TACTGAGAGTGCACCCCGGGGAACAGCGAGCTTTTTCAGCC	For cloning SIN3A-EGFP and SIN3A-mCherry donors
SIN3A_left_arm_R	GATCCGCCACCGCCCCCGGGAGGGGCTTTGAATACTGTGCCGTACTTCACACGATACTTG
SIN3A_right_arm_F	ACGAGTTCTTCTGAAAGCTTCTGCAAAGGCAGAGCAGATAACTTGG
SIN3A_right_arm_R	CCATGATTACGCCGCGGCCGCAGGCAGCAAGGGAATCGTC
SIN3A_intron_SNP_lib_F	TCCCTACACGACGCTCTTCCGATCTATTAGACAAAGTGATGTGGCCTC	For checking allelic SIN3A expression using deep sequencing
SIN3A_intron_SNP_lib_F1	TCCCTACACGACGCTCTTCCGATCTATCATTAGACAAAGTGATGTGGCCTC
SIN3A_intron_SNP_lib_F2	TCCCTACACGACGCTCTTCCGATCTCCTATCATTAGACAAAGTGATGTGGCCTC
SIN3A_intron_SNP_lib_R	GGAGTTCAGACGTGTGCTCTTCCGATCTTTGCTTTCACTGGAGGAGGC
SIN3A-qF	CAGCCCAAGTGTACAGGACG	RT-qPCR
SIN3A-qR	CCCGGATTGTTGCCAGATTG
Mecp2-qF	CCGGGGACCCATGTATGATG	RT-qPCR
Mecp2-qR	TAGGGTCCAGGGATGTGTCG
GAPDH-qF	CCACTCCTCCACCTTTGACG	RT-qPCR
GAPDH-qR	ATGAGGTCCACCACCCTGTT
SIN3A_CTCF_lib-F	TCCCTACACGACGCTCTTCCGATCTCCTCATGTCAGGATCTGCCC	For checking the editing in CTCF motif
SIN3A_CTCF_lib-F1	TCCCTACACGACGCTCTTCCGATCTtgtCCTCATGTCAGGATCTGCCC
SIN3A_CTCF_lib_R	GGAGTTCAGACGTGTGCTCTTCCGATCTCAAAGTCGCTTATTCCTTAGGTTG
GFP-Rs1	GTGGCCGTTTACGTCGCCGTCC	Confirming cis-regulation
mCherry-Rs1	CACGGAGCCCTCCATGTGCACC
SIN3A_intron_SNP1-R	CACGTAAATACCCGGTGGCA
SIN3A_En_SNP-F	GGAAAGTCCACAGGTGAGCA
SIN3A_En_SNP-R	CTCCAGCTCCATCCCCTAGT
CRISPR-hU6-F	TCGATTTCTTGGCTTTATATATCTTGTGGAAAGGACGAAACAC	For the step1 PCR of pgRNA library preparation (MECP2)
CRISPR-R	AACGGACTAGCCTTATTTTAACTTGCTATTTCTAGCTCTAAAAC
CRISPR-mU6-F	TGTGTTTTGAGACTATAAATATCCCTTGGAGAAAAGCCTTGTTT	For the step1 PCR of pgRNA library preparation (APP, FMR1, SIN3A)
CRISPR-R	AACGGACTAGCCTTATTTTAACTTGCTATTTCTAGCTCTAAAAC
CRISPR-library-hU6-F	TCCCTACACGACGCTCTTCCGATCTNNNNNGTGGAAAGGACGAAACAC	For the step2 PCR of pgRNA library preparation (MECP2)
CRISPR-library-R	GGAGTTCAGACGTGTGCTCTTCCGATCTNNNNNCTTGCTATTTCTAGCTCTAAAAC
CRISPR-library-mU6-F	TCCCTACACGACGCTCTTCCGATCTNNNNNGGAGAAAAGCCTTGTTTG	For the step2 PCR of pgRNA library preparation (APP, FMR1, SIN3A)
CRISPR-library-R	GGAGTTCAGACGTGTGCTCTTCCGATCTNNNNNCTTGCTATTTCTAGCTCTAAAAC
Dual-index-F	aatgatacggcgaccaccgagatctacac{8bp_index1}acactctttccctacacgacgctcttccgatct	For the step3 PCR of pgRNA library preparation
Dual-index-R	caagcagaagacggcatacgagat{8bp_index2}gtgactggagttcagacgtgtgctcttccgatct
ChIP_SIN3A_Region1_F	CGAGGCCTGTCTTATGATTTTCCC	For SIN3A ChIP-qPCR
ChIP_SIN3A_Region1_R	GAGTTAGGGAAGCTCCCCG
ChIP_SIN3A_Region2_F	GAAAGGCAGATCTCAAACCCAGC
ChIP_SIN3A_Region2_R	GGCTCGAGACCTAGTAGCCT
ChIP_SIN3A_Region3_F	CGCGGATCTAGGGTTCCAG
ChIP_SIN3A_Region3_R	GCATGGTCACCCCCACT
ChIP_SIN3A_neg.ctrl._F	CCTGGCTAACACAGTGAAACC
ChIP_SIN3A_neg.ctrl._R	GCCTCAGCCTCCCAAGTAG

## Sheet: Suppl. Data 3. sgRNA sequences
Supplementary Data 3. sgRNA sequences for enhancer validation and generating reporter cell lines
sgRNA_targeting_region	Sequences (5'->3', Sequence-PAM)	Note
SIN3A_KI_sgRNA1	AACAAGTATCGTGTCAAATA-CGG	For generating SIN3A-EGFP/mCherry reporter cell line
SIN3A_KI_sgRNA2	ACACCCCAAGTTATCTGCTC-TGG
MeCP2_KI_sgRNA	TTAGCTGACTTTACACGGAG-CGG	For generating MECP2-EGFP reporter cell line
FMR1_KI_sgRNA1	TAGGGTACTCCATTCACGAG-TGG	For generating FMR1-mCherry reporter cell line
FMR1_KI_sgRNA2	GGTCAGCAACCACTCGTGAA-TGG
APP_KI_sgRNA1	TGGACAGGTGGCGCTCCTCT-GGG	For generating APP-EGFP/mCherry reporter cell line
APP_KI_sgRNA2	ACCATTGCTTCACTACCCAT-CGG
App_Promoter	GGCCGGAGCGCGACTCCCTG-GGG	Enhancer validation
App_Promoter	GAACAAATACGGAATTGCGG-TGG
APP_E3	AGTGCCCTGCTAGAGATGCG-AGG
APP_E3	ACGTTCTCTCCAGTGTGAAG-TGG
FMR1_Promoter	ACAGCGTTGATCACGTGACG-TGG
FMR1_Promoter	TCTCATTTCGATAGGCGCTA-GGG
FMR1_E1	GCCAAAATACTGTAGTAAGG-TGG
FMR1_E1	ACAAATCTTAGGATTCATTA-GGG
MECP2_Promoter	TGGCGCACTCTCCCGACGGG-AGG
MECP2_Promoter	CTTTCGCAGAACTCTGGCGG-GGG
MECP2_E3	GCTGAAGTCCGGAACGTAGT-CGG
MECP2_E3	CTAGAGTTCCTACCATGGAG-TGG
MECP2_E6	AGTTTGGTCGTGTGTTAAGG-TGG
MECP2_E6	GCAGAATTACGGAATCAAGG-AGG
MECP2_E8	TCACCTCACGAGTTGATGGG-AGG
MECP2_E8	AGTACACGTAAACTTAGAGG-TGG
MECP2_E10	TTGGCTCCTTAGCTTCTCCA-TGG
MECP2_E10	AGGGAGTAACGACGTCTGAC-TGG
SIN3A_Promoter	CTTGGGATCCGGTTGGCCGG-AGG
SIN3A_Promoter	AGCTAATTCCACCCTGCGCG-AGG
SIN3A_E2	CTCCAGCTGCCTTTAAACTG-TGG
SIN3A_E2	TTCTCCTTGGGTGGACAGGG-TGG
SIN3A_E3	CAACTTGGTCTCTAGGCAGG-GGG
SIN3A_E3	TTCAGCGTTAGCAAGATTGG-AGG
SIN3A_E4	CACATAGGACAGTTAAGCAG-GGG
SIN3A_E4	TGAGAGCGGCCAGTTCTTCA-CGG
SIN3A_E5	TAAGATGACAAGGGCTACTG-TGG
SIN3A_E5	CAGCCCAATAATTCCACCAG-AGG
SIN3A_E4_CTCF_sgRNA1	CAGTGTAGGCTGCCCCCTCG-TGG	Targeting CTCF motif in SIN3A_E4
SIN3A_E4_CTCF_sgRNA2	TTCTCTAACTGCCCACGAGG-GGG
SIN3A_whole_promoter-L	CTTGGGATCCGGTTGGCCGG-AGG	SIN3A whole promoter deletion
SIN3A_whole_promoter-R1	AGGCAAGTGCCTGTTGCCCG-CGG
SIN3A_whole_promoter-R2	AAGTGCCTATAGGCAGCAAG-GGG

## Sheet: Suppl. Data 4. shRNA sequences
Supplementary Data 4. shRNA sequences for SIN3A knockdown
shRNA	Sequences
SIN3A-shRNA	GTGTGTCCCAGCTATTCAA
Control-shRNA	GCTTCGCGCCGTAGTCTTA

## Sheet: Suppl. Data 5. Datasets
Supplementary Data 5. Information of datasets used in this study
Dataset	Accession number	Source	hyperlink
APP pgRNA plasmid library	ENCSR783CGW	ENCODE	https://www.encodeproject.org/functional-characterization-experiments/ENCSR783CGW/
APP control library	ENCSR364KFC	ENCODE	https://www.encodeproject.org/functional-characterization-experiments/ENCSR364KFC/
Low APP-EGFP library	ENCSR678GDA	ENCODE	https://www.encodeproject.org/functional-characterization-experiments/ENCSR678GDA/
Low APP-mCherry library	ENCSR952RDF	ENCODE	https://www.encodeproject.org/functional-characterization-experiments/ENCSR952RDF/
FMR1 pgRNA plasmid library	ENCSR888FDQ	ENCODE	https://www.encodeproject.org/functional-characterization-experiments/ENCSR888FDQ/
FMR1 control library	ENCSR466IBU	ENCODE	https://www.encodeproject.org/functional-characterization-experiments/ENCSR466IBU/
Low FMR1-mCherry library	ENCSR562YXE	ENCODE	https://www.encodeproject.org/functional-characterization-experiments/ENCSR562YXE/
MECP2 pgRNA plasmid library	ENCSR473BRJ	ENCODE	https://www.encodeproject.org/functional-characterization-experiments/ENCSR473BRJ/
MECP2 control library	ENCSR072YHQ	ENCODE	https://www.encodeproject.org/functional-characterization-experiments/ENCSR072YHQ/
Low MECP2-EGFP library	ENCSR119JRG	ENCODE	https://www.encodeproject.org/functional-characterization-experiments/ENCSR119JRG/
SIN3A pgRNA plasmid library	ENCSR493NRD	ENCODE	https://www.encodeproject.org/functional-characterization-experiments/ENCSR493NRD/
SIN3A control library	ENCSR284PQK	ENCODE	https://www.encodeproject.org/functional-characterization-experiments/ENCSR284PQK/
Low SIN3A-mCherry library	ENCSR113CEG	ENCODE	https://www.encodeproject.org/functional-characterization-experiments/ENCSR113CEG/
Low SIN3A-EGFP library	ENCSR750UIY	ENCODE	https://www.encodeproject.org/functional-characterization-experiments/ENCSR750UIY/
APP pgRNA library oligo	ENCSR534DZF	ENCODE	https://www.encodeproject.org/references/ENCSR534DZF/
SIN3A pgRNA library oligo	ENCSR947MOC	ENCODE	https://www.encodeproject.org/references/ENCSR947MOC/
FMR1 pgRNA library oligo	ENCSR472GFD	ENCODE	https://www.encodeproject.org/references/ENCSR472GFD/
MECP2 pgRNA library oligo	ENCSR443DFC	ENCODE	https://www.encodeproject.org/references/ENCSR443DFC/
ATAC-seq in WTC11 i3N cells	ENCSR089KIJ	ENCODE	https://www.encodeproject.org/experiments/ENCSR089KIJ/
SIN3A ChIP-seq in H1	ENCSR000EBO	ENCODE	https://www.encodeproject.org/experiments/ENCSR000EBO/
SIN3A ChIP-seq in H1	ENCSR000BIS	ENCODE	https://www.encodeproject.org/experiments/ENCSR000BIS/
Long read RNA-seq in WTC11	ENCSR507JOF	ENCODE	https://www.encodeproject.org/experiments/ENCSR507JOF/
CTCF CUT&Tag in WTC11 iPSCs	GSE166836	GEO	https://www.ncbi.nlm.nih.gov/geo/query/acc.cgi?acc=GSE166836
H3K4me1 ChIP-seq in excitatory neurons	GSE167259	GEO	https://www.ncbi.nlm.nih.gov/geo/query/acc.cgi?acc=GSE167259
H3K4me3 ChIP-seq in excitatory neurons	GSE167259	GEO	https://www.ncbi.nlm.nih.gov/geo/query/acc.cgi?acc=GSE167259
H3K27ac ChIP-seq in excitatory neurons	GSE167259	GEO	https://www.ncbi.nlm.nih.gov/geo/query/acc.cgi?acc=GSE167259
H3K36me3 ChIP-seq in excitatory neurons	GSE167259	GEO	https://www.ncbi.nlm.nih.gov/geo/query/acc.cgi?acc=GSE167259
H3K9me3 ChIP-seq in excitatory neurons	GSE167259	GEO	https://www.ncbi.nlm.nih.gov/geo/query/acc.cgi?acc=GSE167259
CTCF ChIP-seq in excitatory neurons	GSE167259	GEO	https://www.ncbi.nlm.nih.gov/geo/query/acc.cgi?acc=GSE167259
Pol II ChIP-seq in excitatory neurons	GSE167259	GEO	https://www.ncbi.nlm.nih.gov/geo/query/acc.cgi?acc=GSE167259
ATAC-seq in excitatory neurons	doi: https://doi.org/10.1101/2023.08.30.555359	bioRxiv	doi: https://doi.org/10.1101/2023.08.30.555359
H3K4me3 PLAC-seq in excitatory neurons	doi: https://doi.org/10.1101/2023.08.30.555359	bioRxiv	doi: https://doi.org/10.1101/2023.08.30.555359
RNA-seq in WTC11 i3N iPSCs	doi: https://doi.org/10.1101/2023.08.30.555359	bioRxiv	doi: https://doi.org/10.1101/2023.08.30.555359
RNA-seq in day3 and 2week excitatory neurons	doi: https://doi.org/10.1101/2023.08.30.555359	bioRxiv	doi: https://doi.org/10.1101/2023.08.30.555359

## Sheet: Suppl. Data 6. Candidate genes
Supplementary Data 6. Candidate transcriptional compensation genes
Candidate human gene	chr	Dosage sensitivity map (PMID: 35917817)				Clingen_Dosage_Sensitivity			Candidate mouse gene	chr
		Probability of haploinsufficiency (pHaplo)	Haplo_gene	Probability of triplosensitivity (pTriplo)	Triplo_gene	Haploinsufficiency	Triplosensitivity
NFYC	1	0.734983	-	0.999145	NFYC	-	-		Sp3	2
KLF17	1	0.106239	-	0.180014	-	-	-		Sp5	2
JUN	1	0.378635	-	0.3268	-	-	-		Zfp281	1
RORC	1	0.843044	-	0.904323	-	-	-		Zbtb18	1
GFI1	1	0.764292	-	0.76603	-	-	-		Pbx1	1
E2F2	1	0.604996	-	0.165503	-	-	-		Elk4	1
HES2	1	0.953044	HES2	0.537784	-	-	-		Fev	1
TBX15	1	0.803756	-	0.999596	TBX15	-	-		Zbtb6	2
HES5	1	0.591959	-	0.403556	-	-	-		Pou2f1	1
ZNF281	1	0.61103	-	0.744501	-	-	-		Nr5a1	2
ZNF692	1	0.896321	ZNF692	0.190565	-	-	-		Gfi1b	2
POU2F1	1	0.925365	POU2F1	0.955473	POU2F1	-	-		Elf3	1
KLF11	2	0.804425	-	0.966424	KLF11	-	-		Ctcfl	2
ZBTB18	1	0.999172	ZBTB18	0.920188	-	Sufficient Evidence for Haploinsufficiency	No Evidence for Triplosensitivity		E2f1	2
SOX13	1	0.960958	SOX13	0.602883	-	-	-		Ehf	2
ELK4	1	0.656552	-	0.784925	-	-	-		Tfap2c	2
E2F6	2	0.761682	-	0.936159	-	-	-		Snai1	2
ZBTB7B	1	0.395508	-	0.755321	-	-	-		Hoxd9	2
ATF3	1	0.828966	-	0.584936	-	-	-		Hnf4a	2
PROX1	1	0.997351	PROX1	0.989819	PROX1	-	-		Ovol2	2
PBX1	1	0.997123	PBX1	0.987536	PBX1	Sufficient Evidence for Haploinsufficiency	No Evidence for Triplosensitivity		Insm1	2
ELF3	1	0.898186	ELF3	0.279712	-	-	-		Rorc	3
SIX2	2	0.986541	SIX2	0.430397	-	-	-		Pax6	2
TBX19	1	0.2198	-	0.410831	-	-	-		Mafb	2
THRB	3	0.982707	THRB	0.99439	THRB	-	-		Zbtb17	4
NR2C2	3	0.985896	NR2C2	0.969118	NR2C2	-	-		Klf4	4
SP5	2	0.817142	-	0.723317	-	-	-		Fubp1	3
TBR1	2	0.987121	TBR1	0.994374	TBR1	Sufficient Evidence for Haploinsufficiency	No Evidence for Triplosensitivity		Nfyc	4
SATB1	3	0.997905	SATB1	0.951409	SATB1	-	-		Nfkb1	3
PPARG	3	0.964202	PPARG	0.497583	-	-	-		E2f2	4
RARB	3	0.996622	RARB	0.998315	RARB	-	-		Prdm16	4
SP3	2	0.980031	SP3	0.958235	SP3	-	-		Bach2	4
HOXD9	2	0.932519	HOXD9	0.489041	-	No Evidence for Haploinsufficiency	No Evidence for Triplosensitivity		Klf15	6
BHLHE40	3	0.995012	BHLHE40	0.87089	-	-	-		Klf3	5
ZNF148	3	0.930411	ZNF148	0.969417	ZNF148	-	-		Cux2	5
KLF15	3	0.529277	-	0.827004	-	-	-		Rbpj	5
POU1F1	3	0.125965	-	0.19805	-	-	-		Rest	5
FOXP1	3	0.981788	FOXP1	0.950876	FOXP1	Sufficient Evidence for Haploinsufficiency	No Evidence for Triplosensitivity		Cux1	5
HES1	3	0.781635	-	0.224739	-	-	-		Foxp2	6
BCL6	3	0.986859	BCL6	0.669801	-	-	-		Nr2c2	6
HESX1	3	0.243536	-	0.204173	-	-	-		Bhlhe40	6
TP63	3	0.997567	TP63	0.999997	TP63	Little Evidence for Haploinsufficiency	No Evidence for Triplosensitivity		Gfi1	5
MEF2C	5	0.698059	-	0.999551	MEF2C	Sufficient Evidence for Haploinsufficiency	Little Evidence for Triplosensitivity		Mlxipl	5
IRF2	4	0.940311	IRF2	0.567019	-	-	-		Zfp932	5
RBPJ	4	0.992314	RBPJ	0.996578	RBPJ	-	-		Hnf1a	5
NR2F1	5	0.994413	NR2F1	0.925405	-	Sufficient Evidence for Haploinsufficiency	No Evidence for Triplosensitivity		Nkx6-1	5
PRDM9	5	0.0747788	-	0.110851	-	-	-		Mafk	5
KLF3	4	0.966054	KLF3	0.826926	-	-	-		Relb	7
REST	4	0.821665	-	0.750378	-	-	-		Bhlhe41	6
NFKB1	4	0.964323	NFKB1	0.976921	NFKB1	-	-		Irf3	7
PITX2	4	0.974935	PITX2	0.996133	PITX2	Sufficient Evidence for Haploinsufficiency	No Evidence for Triplosensitivity		Nanog	6
ZFP42	4	0.193311	-	0.0282613	-	-	-		Pparg	6
LIN54	4	0.948309	LIN54	0.886928	-	-	-		Etv6	6
ZSCAN31	6	0.129521	-	0.34183	-	-	-		Maz	7
TCF7	5	0.392812	-	0.372617	-	-	-		Sall1	8
RREB1	6	0.991351	RREB1	0.293847	-	-	-		Irf2	8
EGR1	5	0.713313	-	0.736287	-	-	-		Klf1	8
TFAP2A	6	0.998785	TFAP2A	0.999991	TFAP2A	-	-		Pgr	9
SRF	6	0.89422	SRF	0.996628	SRF	-	-		Tfdp1	8
PRDM1	6	0.979441	PRDM1	0.527467	-	-	-		Ctcf	8
ZBTB12	6	0.389529	-	0.896556	-	-	-		Zfp423	8
PPARD	6	0.621662	-	0.996993	PPARD	-	-		Irf8	8
TBX18	6	0.881407	TBX18	0.485016	-	-	-		Maf	8
ETV7	6	0.31738	-	0.50973	-	-	-		Zfp42	8
TFEB	6	0.646798	-	0.441497	-	-	-		Smad1	8
E2F3	6	0.977865	E2F3	0.852741	-	-	-		Tbx20	9
FOXP2	7	0.975965	FOXP2	0.864068	-	Little Evidence for Haploinsufficiency	No Evidence for Triplosensitivity		Smad3	9
MAFK	7	0.861993	MAFK	0.318373	-	-	-		E2f7	10
IKZF1	7	0.838649	-	0.789443	-	-	-		Tcf3	10
CUX1	7	0.962569	CUX1	0.822091	-	-	-		Nr2c1	10
HEY2	6	0.965672	HEY2	0.522157	-	-	-		Esr1	10
GLI3	7	0.999078	GLI3	0.916461	-	Sufficient Evidence for Haploinsufficiency	No Evidence for Triplosensitivity		Zic1	9
FERD3L	7	0.670234	-	0.108593	-	-	-		Alx1	10
TWIST1	7	0.952	TWIST1	0.986075	TWIST1	Sufficient Evidence for Haploinsufficiency	No Evidence for Triplosensitivity		Zbtb7a	10
FOXK1	7	0.876335	FOXK1	0.754028	-	-	-		Nfyb	10
KLF4	9	0.958897	KLF4	0.594362	-	-	-		Prdm1	10
KLF10	8	0.745405	-	0.602048	-	-	-		Hey2	10
NFIL3	9	0.878025	NFIL3	0.590251	-	-	-		Foxl2	9
GRHL2	8	0.992814	GRHL2	0.99047	GRHL2	-	-		Elk3	10
NFIB	9	0.99879	NFIB	0.979675	NFIB	-	-		Nr1h4	10
RFX3	9	0.996767	RFX3	0.665998	-	-	-		Ascl1	10
SNAI2	8	0.906293	SNAI2	0.351687	-	-	-		Sp2	11
MSC	8	0.812047	-	0.714972	-	-	-		Tcf7	11
BHLHE22	8	0.943197	BHLHE22	0.265597	-	-	-		Rara	11
TRPS1	8	0.997201	TRPS1	0.878577	-	Sufficient Evidence for Haploinsufficiency	No Evidence for Triplosensitivity		Nr1d1	11
HEY1	8	0.605865	-	0.211638	-	-	-		E2f6	12
ZNF707	8	0.224185	-	0.401941	-	-	-		Ddit3	10
PAX5	9	0.973216	PAX5	0.845005	-	Little Evidence for Haploinsufficiency	No Evidence for Triplosensitivity		Hand1	11
GLIS3	9	0.927695	GLIS3	0.875597	-	Gene Associated with Autosomal Recessive Phenotype	No Evidence for Triplosensitivity		Hnf1b	11
NKX6-3	8	0.342733	-	0.125674	-	-	-		Tbx21	11
POU5F1B	8	0.0918837	-	0.120847	-	-	-		Ikzf1	11
MYC	8	0.928632	MYC	0.298521	-	-	-		Stat3	11
MXI1	10	0.669901	-	0.629975	-	-	-		Irf1	11
NFKB2	10	0.915463	NFKB2	0.951337	NFKB2	-	-		Thra	11
TCF7L2	10	0.994325	TCF7L2	0.96668	TCF7L2	Little Evidence for Haploinsufficiency	No Evidence for Triplosensitivity		Rreb1	13
ZEB1	10	0.836533	-	0.780209	-	-	-		Hivep1	13
CREM	10	0.310853	-	0.112899	-	-	-		Tfap2a	13
ZBTB6	9	0.485472	-	0.583164	-	-	-		Thrb	14
ESRRA	11	0.526383	-	0.98494	ESRRA	-	-		Mef2c	13
EHF	11	0.834043	-	0.097254	-	-	-		Nr2f1	13
OVOL1	11	0.646323	-	0.925537	-	-	-		Max	12
CREB3L1	11	0.885259	CREB3L1	0.781507	-	-	-		Hbp1	12
E2F8	11	0.965205	E2F8	0.653685	-	-	-		Nfil3	13
HINFP	11	0.508599	-	0.768147	-	-	-		Gli3	13
PAX6	11	0.970576	PAX6	0.999997	PAX6	Sufficient Evidence for Haploinsufficiency	Little Evidence for Triplosensitivity		Nr1d2	14
RELA	11	0.566165	-	0.999043	RELA	-	-		Foxa1	12
SP1	12	0.818813	-	0.993918	SP1	-	-		Sp1	15
POU2F3	11	0.906059	POU2F3	0.718959	-	-	-		Zfp148	16
NFYB	12	0.795843	-	0.809899	-	-	-		Pou6f1	15
E2F7	12	0.918878	E2F7	0.553359	-	-	-		Bach1	16
CUX2	12	0.992991	CUX2	0.990865	CUX2	-	-		Bcl6	16
BHLHE41	12	0.945621	BHLHE41	0.522609	-	-	-		Hes1	16
NR2C1	12	0.871596	NR2C1	0.653002	-	-	-		Pou1f1	16
ETV6	12	0.988827	ETV6	0.894355	-	Sufficient Evidence for Haploinsufficiency	No Evidence for Triplosensitivity		Srebf2	15
KLF12	13	0.930728	KLF12	0.71148	-	-	-		Trp63	16
ESRRB	14	0.592558	-	0.43907	-	-	-		Ets2	16
TFDP1	13	0.966993	TFDP1	0.997529	TFDP1	-	-		Nkx3-1	14
HIF1A	14	0.968203	HIF1A	0.937055	-	-	-		Ppara	15
SIX1	14	0.961065	SIX1	0.899406	-	No Evidence for Haploinsufficiency	No Evidence for Triplosensitivity		Myc	15
MAX	14	0.769317	-	0.912478	-	Sufficient Evidence for Haploinsufficiency	No Evidence for Triplosensitivity		Nfatc4	14
JDP2	14	0.460249	-	0.306775	-	-	-		Egr1	18
ZNF410	14	0.89082	ZNF410	0.806018	-	-	-		Pura	18
CDX2	13	0.917291	CDX2	0.995421	CDX2	-	-		Crem	18
MAZ	16	0.607848	-	0.838987	-	-	-		Srf	17
KLF13	15	0.236878	-	0.476246	-	-	-		Esrra	19
GLIS2	16	0.854971	-	0.349663	-	-	-		Nfya	17
TFAP4	16	0.878615	TFAP4	0.852248	-	-	-		Tgif1	17
MGA	15	0.976181	MGA	0.932902	-	-	-		Six2	17
SMAD3	15	0.98117	SMAD3	0.991927	SMAD3	Sufficient Evidence for Haploinsufficiency	No Evidence for Triplosensitivity		Tcf4	18
RORA	15	0.941803	RORA	0.907789	-	-	-		Nr3c1	18
ZNF263	16	0.203375	-	0.047837	-	-	-		Zeb1	18
RARA	17	0.583234	-	0.7782	-	-	-		Ppard	17
CTCF	16	0.987995	CTCF	0.999793	CTCF	Sufficient Evidence for Haploinsufficiency	No Evidence for Triplosensitivity		Mbd2	18
MNT	17	0.947927	MNT	0.502257	-	-	-		Smad2	18
NR1D1	17	0.594306	-	0.961595	NR1D1	-	-		Nfkb2	19
TP53	17	0.850413	-	0.770654	-	Sufficient Evidence for Haploinsufficiency	No Evidence for Triplosensitivity		Glis3	19
THRA	17	0.585809	-	0.988457	THRA	No Evidence for Haploinsufficiency	No Evidence for Triplosensitivity		Gata1	X
SNAI3	16	0.705058	-	0.0614346	-	-	-		Tcf7l2	19
NFATC3	16	0.948315	NFATC3	0.899204	-	-	-		Foxp3	X
BCL6B	17	0.732887	-	0.521623	-	-	-		Klf8	X
E2F4	16	0.376946	-	0.89968	-	-	-		Rfx3	19
MAF	16	0.984411	MAF	0.467438	-	-	-		Nr0b1	X
MLX	17	0.198929	-	0.544474	-	-	-		Mxi1	19
HSF4	16	0.363317	-	0.397898	-	-	-		Rxra	2
KLF16	19	0.347061	-	0.226397	-	-	-		Tfcp2l1	1
ZNF24	18	0.608365	-	0.769548	-	-	-		Twist2	1
ZBTB14	18	0.919987	ZBTB14	0.517475	-	-	-		Prdm14	1
TCF4	18	0.995867	TCF4	0.992998	TCF4	Sufficient Evidence for Haploinsufficiency	No Evidence for Triplosensitivity		Atf3	1
SP2	17	0.898036	SP2	0.97717	SP2	-	-		Stat4	1
TCF3	19	0.592108	-	0.589206	-	-	-		Gli2	1
ZBTB7A	19	0.701678	-	0.928534	-	-	-		Arid5a	1
TGIF1	18	0.976371	TGIF1	0.0859694	-	Sufficient Evidence for Haploinsufficiency	No Evidence for Triplosensitivity		Spi1	2
HOXB13	17	0.639903	-	0.273463	-	-	-		Shox2	3
ZNF652	17	-	-	-	-	-	-		Nfatc2	2
HOXB8	17	0.932941	HOXB8	0.996632	HOXB8	-	-		Foxo1	3
RELB	19	0.724324	-	0.901247	-	-	-		Lef1	3
ZNF320	19	0.308927	-	0.848343	-	-	-		Nrf1	6
IRF3	19	0.335189	-	0.759445	-	-	-		Bhlha15	5
NR2F6	19	0.728885	-	0.336483	-	-	-		Prdm5	6
ZNF574	19	0.416276	-	0.574008	-	-	-		Nr2f6	8
ERF	19	0.898701	ERF	0.999985	ERF	Sufficient Evidence for Haploinsufficiency	No Evidence for Triplosensitivity		Thap11	8
POU2F2	19	0.822375	-	0.920352	-	-	-		Ascl2	7
MEF2B	19	0.169312	-	0.382442	-	-	-		Sox6	7
KLF1	19	0.10301	-	0.386914	-	-	-		Tbx6	7
JUND	19	0.215677	-	0.525588	-	-	-		Arntl	7
ZNF93	19	0.0624202	-	0.0512965	-	-	-		Plagl1	10
USF2	19	0.469701	-	0.975968	USF2	-	-		Foxo3	10
ZNF682	19	0.142411	-	0.0705567	-	-	-		Mafg	11
CTCFL	20	0.54869	-	0.234756	-	-	-		Stat6	10
PATZ1	22	0.974177	PATZ1	0.999553	PATZ1	-	-		Hic1	11
TFAP2C	20	0.995575	TFAP2C	0.811686	-	-	-		Rarb	14
SNAI1	20	0.593681	-	0.579196	-	-	-		Six4	12
DUXA	19	0.0372105	-	0.0148965	-	-	-		Nkx2-1	12
TCFL5	20	0.912358	TCFL5	0.42767	-	-	-		Foxq1	13
E2F1	20	0.439626	-	0.835824	-	-	-		Runx1	16
TGIF2	20	0.320458	-	0.623674	-	-	-		Zic2	14
BACH1	21	0.8367	-	0.776195	-	-	-		Prdm15	16
OVOL2	20	0.810267	-	0.450224	-	-	-		Nfatc1	18
ZNF418	19	0.153434	-	0.0151362	-	-	-		Zfx	X
ZNF211	19	0.169484	-	0.026369	-	-	-		Zic3	X
ETS2	21	0.944301	ETS2	0.672253	-	-	-
HNF4A	20	0.548094	-	0.880359	-	-	-
SREBF2	22	0.879645	SREBF2	0.953755	SREBF2	-	-
SRY	Y	-	-	-	-	Sufficient Evidence for Haploinsufficiency	No Evidence for Triplosensitivity
YY2	X	-	-	-	-	-	-
ZBTB17	1	0.713839	-	0.961183	ZBTB17	-	-
ZNF436	1	0.486576	-	0.201243	-	-	-
FUBP1	1	0.985038	FUBP1	0.878007	-	-	-
ZBTB48	1	0.468038	-	0.501	-	-	-
GLIS1	1	0.509805	-	0.262692	-	-	-
BCL11A	2	0.995645	BCL11A	0.95291	BCL11A	Sufficient Evidence for Haploinsufficiency	No Evidence for Triplosensitivity
GRHL1	2	0.901335	GRHL1	0.999296	GRHL1	-	-
PRRX1	1	0.849055	-	0.791088	-	-	-
DLX1	2	0.909378	DLX1	0.973726	DLX1	No Evidence for Haploinsufficiency	No Evidence for Triplosensitivity
STAT4	2	0.518178	-	0.636038	-	-	-
FEV	2	0.795526	-	0.682742	-	-	-
GLI2	2	0.931104	GLI2	0.703428	-	Sufficient Evidence for Haploinsufficiency	No Evidence for Triplosensitivity
MITF	3	0.968519	MITF	0.77386	-	Sufficient Evidence for Haploinsufficiency	No Evidence for Triplosensitivity
NKX3-2	4	0.927397	NKX3-2	0.285384	-	Gene Associated with Autosomal Recessive Phenotype	-
IRF1	5	0.562971	-	0.611737	-	-	-
LEF1	4	0.978643	LEF1	0.583486	-	-	-
SMAD1	4	0.984577	SMAD1	0.994999	SMAD1	-	-
IRX2	5	0.982736	IRX2	0.999786	IRX2	-	-
NKX6-1	4	0.858602	-	0.645933	-	-	-
PURA	5	0.931753	PURA	0.996414	PURA	Sufficient Evidence for Haploinsufficiency	No Evidence for Triplosensitivity
HIVEP1	6	0.994497	HIVEP1	0.734773	-	-	-
POU5F1	6	0.437544	-	0.503561	-	-	-
HAND1	5	0.789892	-	0.819825	-	-	-
NR3C1	5	0.972007	NR3C1	0.937326	-	-	-
NR2E1	6	0.969722	NR2E1	0.963286	NR2E1	-	-
FOXO3	6	0.983395	FOXO3	0.975555	FOXO3	-	-
ZKSCAN3	6	0.254865	-	0.520599	-	-	-
PLAGL1	6	0.977963	PLAGL1	0.679477	-	No Evidence for Haploinsufficiency	No Evidence for Triplosensitivity
NRF1	7	0.942907	NRF1	0.994886	NRF1	-	-
MLXIPL	7	0.61115	-	0.687392	-	-	-
BHLHA15	7	0.160072	-	0.98115	BHLHA15	-	-
TBX20	7	0.854459	-	0.721078	-	Emerging Evidence for Haploinsufficiency	No Evidence for Triplosensitivity
FEZF1	7	0.989071	FEZF1	0.993792	FEZF1	-	-
HBP1	7	0.729502	-	0.787497	-	-	-
ZNF282	7	0.665608	-	0.810548	-	-	-
THAP1	8	0.330898	-	0.748757	-	-	-
HMBOX1	8	0.979502	HMBOX1	0.914895	-	-	-
E2F5	8	0.532069	-	0.569919	-	-	-
RXRA	9	0.941104	RXRA	0.939085	-	-	-
GATA3	10	0.993806	GATA3	0.875664	-	Sufficient Evidence for Haploinsufficiency	No Evidence for Triplosensitivity
ASCL2	11	0.724123	-	0.320416	-	-	-
VAX1	10	0.982905	VAX1	0.862258	-	-	-
GFI1B	9	0.789193	-	0.258109	-	-	-
WT1	11	0.984219	WT1	0.579298	-	Sufficient Evidence for Haploinsufficiency	No Evidence for Triplosensitivity
SPI1	11	0.236586	-	0.63291	-	-	-
PGR	11	0.680264	-	0.27821	-	-	-
POU6F1	12	0.403464	-	0.737738	-	-	-
NANOG	12	0.363366	-	0.336756	-	-	-
DDIT3	12	0.215701	-	0.523526	-	-	-
ATF1	12	0.373971	-	0.852679	-	-	-
ELK3	12	0.778421	-	0.416239	-	-	-
TBX3	12	0.999503	TBX3	0.956049	TBX3	Sufficient Evidence for Haploinsufficiency	No Evidence for Triplosensitivity
NR1H4	12	0.518718	-	0.748938	-	-	-
YY1	14	0.968868	YY1	0.999999	YY1	-	-
ZNF219	14	0.963825	ZNF219	0.947825	ZNF219	-	-
NKX2-1	14	0.973979	NKX2-1	0.596527	-	-	-
ZNF140	12	0.238114	-	0.0397682	-	-	-
NFATC4	14	0.893898	NFATC4	0.965397	NFATC4	-	-
BATF	14	0.762098	-	0.318534	-	-	-
FOXO1	13	0.944465	FOXO1	0.840632	-	-	-
CPEB1	15	0.971305	CPEB1	0.999805	CPEB1	-	-
THAP11	16	0.418564	-	0.81271	-	-	-
ZNF423	16	0.987453	ZNF423	0.964428	ZNF423	-	-
ZBTB4	17	0.928695	ZBTB4	0.941025	ZBTB4	-	-
IRF8	16	0.938906	IRF8	0.25924	-	-	-
HIC1	17	0.957862	HIC1	0.730194	-	-	-
HES7	17	0.737219	-	0.763867	-	-	-
MAFG	17	0.34892	-	0.56095	-	-	-
NFATC1	18	0.990878	NFATC1	0.512826	-	-	-
MBD2	18	0.767275	-	0.497394	-	-	-
TBX21	17	0.847219	-	0.78532	-	-	-
NFE2L1	17	0.896525	NFE2L1	0.872933	-	-	-
SMAD4	18	0.995705	SMAD4	0.99998	SMAD4	Sufficient Evidence for Haploinsufficiency	No Evidence for Triplosensitivity
ZNF121	19	0.198461	-	0.057426	-	-	-
ZNF350	19	0.0983467	-	0.00876132	-	-	-
ZNF490	19	0.162577	-	0.542662	-	-	-
ZNF816	19	0.227569	-	0.0454006	-	-	-
MZF1	19	0.505577	-	0.44167	-	-	-
ZSCAN22	19	0.315619	-	0.285324	-	-	-
RUNX1	21	0.980726	RUNX1	0.896272	-	Sufficient Evidence for Haploinsufficiency	No Evidence for Triplosensitivity
ZNF134	19	0.179885	-	0.0115656	-	-	-
ZNF586	19	0.149918	-	0.0151804	-	-	-
MAFF	22	0.460046	-	0.584899	-	-	-
ZNF8	19	0.522201	-	0.25078	-	-	-
INSM1	20	0.767878	-	0.946612	INSM1	-	-
HIC2	22	0.795045	-	0.941778	HIC2	-	-
NFATC2	20	0.987507	NFATC2	0.99779	NFATC2	-	-
GATA1	X	-	-	-	-	No Evidence for Haploinsufficiency	No Evidence for Triplosensitivity
ZFX	X	-	-	-	-	-	-
KLF8	X	-	-	-	-	No Evidence for Haploinsufficiency	No Evidence for Triplosensitivity
PPARA	22	0.870751	PPARA	0.891545	-	-	-
AR	X	-	-	-	-	Sufficient Evidence for Haploinsufficiency	No Evidence for Triplosensitivity
NR0B1	X	-	-	-	-	Sufficient Evidence for Haploinsufficiency	No Evidence for Triplosensitivity
ESX1	X	-	-	-	-	-	-
