# Supplementary material for: CRISPR tiling deletion screens reveal functional enhancers and allelic compensation effects (ACE) on SIN3A transcription
Source: Nat Commun. 2026 Mar 25;17:4396. doi: 10.1038/s41467-026-70933-y (PMC13181091; doi:10.1038/s41467-026-70933-y)
Supplement: Supplementary file 6 — Source data [file 41467_2026_70933_MOESM6_ESM.xlsx]

## Sheet: Figure 1
Figure 1e
		Overlap with cCREs generated in PMID: 34663447
	Canonical enhancers	28/28=100%
	Hidden enhancers	7/11=63.6%
		Overlap with cCREs identified from human tissues (PMID: 38781369, 38092918, 37824643)
	Canonical enhancers	23/28=82.1%
	Hidden enhancers	2/11=18.2%

## Sheet: Figure 2
Figure 2e
		Rep1	Rep2	Cell type
	Control	0.943243	1.06085	iPSCs
	Pr-C1	0.0013503	0.00169321	iPSCs
	Pr-C2	0	0.00100925	iPSCs
	E3-C1	0.230115	0.234688	iPSCs
	E3-C2	0.173642	0.170165	iPSCs
	E8-C1	0.000455583	0.00204342	iPSCs
	E8-C2	0.000741887	0.00227258	iPSCs
	E10-C1	0.00183501	0.00174205	iPSCs
	E10-C2	0.0124334	0.0121176	iPSCs
		Rep1	Rep2	Neurons
	Control	1.09622	0.912299	Neurons
	Pr-C1	0.00118006	0.00100201	Neurons
	Pr-C2	0.000450024	0.000148474	Neurons
	E3-C1	0.283714	0.254909	Neurons
	E3-C2	0.162527	0.211325	Neurons
	E8-C1	0.000330542	0.000184065	Neurons
	E8-C2	0.00012572	0.000368814	Neurons
	E10-C1	0.000295921	0.00377961	Neurons
	E10-C2	0.000430261	0.001782	Neurons

## Sheet: Figure 3
Figure 3e
iPSCs	G+M+							G-M+							G+M-
	Clone1			Clone2				Clone1			Clone2				Clone1			Clone2
	Rep1	Rep2	Rep3	Rep1	Rep2	Rep3		Rep1	Rep2	Rep3	Rep1	Rep2	Rep3		Rep1	Rep2	Rep3	Rep1	Rep2	Rep3
% C allele	0.537441	0.539003	0.508818	0.516896	0.469293	0.39399		0.999896	1	0.993964	1	0.991504	0.992029		4.0813e-05	0.00300973	0.000180625	0.000121951	0.000127235	0.00463012
% T allele	0.462559	0.460997	0.491182	0.483104	0.530707	0.60601		0.000104457	0	0.00603611	0	0.00849558	0.00797093		0.999959	0.99699	0.999819	0.999878	0.999873	0.99537
Neurons	G+M+							G-M+							G+M-
	Clone1			Clone2				Clone1			Clone2				Clone1			Clone2
	Rep1	Rep2	Rep3	Rep1	Rep2	Rep3		Rep1	Rep2	Rep3	Rep1	Rep2	Rep3		Rep1	Rep2	Rep3	Rep1	Rep2	Rep3
% C allele	0.465775	0.461117	0.518639	0.539315	0.486969	0.434735		0.947982	1	0.935927	0.95426	0.968711	1		0.0915222	0.0932056	0.0905753	0.0868233	0.117073	0.0788043
% T allele	0.534225	0.538883	0.481361	0.460685	0.513031	0.565265		0.0520179	0	0.0640732	0.0457404	0.0312891	0		0.908478	0.906794	0.909425	0.913177	0.882927	0.921196
Figure 3f
		G+M+		G-M+		G+M-
		Clone1	Clone2	Clone1	Clone2	Clone1	Clone2
iPSCs	Rep1	1.1155	0.8969	1.2252	1.0019	0.7887	0.9778
iPSCs	Rep2	0.9694	1.0318	1.173	0.9527	1.0318	1.2142
iPSCs	Rep3	1.0893	0.9186	1.2992	1.0339	1.0774	1.0786
Neurons	Rep1	0.9409	1.0644	1.1112	1.106	0.7749	0.9195
Neurons	Rep2	0.9764	1.026	0.8026	0.9943	0.9541	0.9303
Neurons	Rep3	1.0404	0.9627	1.0462	0.8759	0.9429	1.0249

## Sheet: Figure 4
Figure 4b
SIN3A-E4 low EGFP cells				SIN3A-E4 low mCherry cells
	SIN3A-EGFP	SIN3A-mCherry			SIN3A-EGFP	SIN3A-mCherry
D1	502.286	942.5		D1	502.286	942.5
D2	210.729	1224.96		D2	626.414	432.909
D3	211.188	1241.46		D3	610.734	337.506
D5	144.89	1293.65		D5	646.103	206.811
D7	117.097	1438.72		D7	690.258	155.135
D10	101.883	1612.82		D10	801.683	116.969
D13	90.9922	1679.74		D13	802.366	80.7408
SIN3A Pr low EGFP cells				SIN3A Pr low mCherry cells
	SIN3A-EGFP	SIN3A-mCherry			SIN3A-EGFP	SIN3A-mCherry
D1	502.286	942.5		D1	502.286	942.5
D2	275.281	1110.99		D2	533.101	468.697
D3	198.133	1086.26		D3	534.439	322.389
D5	146.001	1006.06		D5	521.898	201.651
D7	141.268	1014.5		D7	517.982	203.116
D10	144.285	1014.74		D10	517.474	213.396
D13	142.649	997.153		D13	515.345	211.392
Figure 4c
	Allelic SIN3A expression (Relative to WT)
	En del allele	En intact allele	Pr del allele	Pr intact allele
D1	1	1	1	1
D2	0.35	1.4	0.45	1.17
D3	0.3	1.38	0.27	1.15
D5	0.14	1.48	0.14	1.08
D7	0.07	1.65	0.13	1.07
D10	0.03	1.95	0.14	1.07
D13	0	2	0.14	1.06
Figure 4d
	Downregulation	ACE	ACE rate
D1	1	1	-
D2	0.35	1.4	0.615385
D3	0.3	1.38	0.4
D5	0.14	1.48	0.625
D7	0.07	1.65	2.42857
D10	0.03	1.95	7.5
D13	0	2	1.66667
Figure 4f
		G-M+		G+M-
		Clone1	Clone2	Clone1	Clone2
iPSCs	WT	2.21253	2.18699	1.74894	1.79149
iPSCs	CAG>SIN3A	1.90994	1.9472	1.57009	1.57944
Neurons	WT	1.97327	2.00786	1.6092	1.59195
Neurons	CAG>SIN3A	1.77677	1.68421	1.41497	1.37415

## Sheet: Figure 5
Figure 5b
	Control_shRNA	SIN3A_shRNA
Rep1	0.991596	0.187016
Rep2	1.00378	0.159553
Rep3	1.00463	0.177722
Figure 5c
	Control_shRNA	SIN3A_shRNA
Rep1	1.00722	1.3037
Rep2	0.984148	1.27396
Rep3	1.00863	1.44511
Figure 5d
	Control_shRNA	SIN3A_shRNA
Rep1	1.0116	1.2252
Rep2	0.98364	1.14275
Rep3	1.00476	1.1541
Figure 5e
SIN3A enrichment in iPSCs						IgG enrichment in iPSCs
	Neg Ctrl	R1	R2	R3			Neg Ctrl	R1	R2	R3
Rep1	0.832289	3.59564	5.3662	4.05318		Rep1	0.802934	0.00723016	0.323514	0.320915
Rep2	1.12342	4.85984	6.82626	4.29759		Rep2	1.01958	0.00707457	0.331913	0.317596
Rep3	1.04429	4.81787	6.97919	4.84303		Rep3	1.17749	0.0056353	0.784863	0.347548
Average	1	4.42445	6.39055	4.39793		Average	1	0.00664668	0.480096	0.328686
SD	0.150535	0.718075	0.890399	0.40437		SD	0.188044	0.000879327	0.263969	0.0164185
P-value (VS. Neg.Ctrl)		0.001272	0.0004938	0.0001673
SIN3A enrichment in neurons						IgG enrichment in neurons
	Neg Ctrl	R1	R2	R3			Neg Ctrl	R1	R2	R3
Rep1	0.951293	6.7491	17.8228	15.7762		Rep1	0.982266	0.156199	0.614646	0.315959
Rep2	0.949427	7.11267	13.9308	13.8788		Rep2	1.19883	0.19448	0.631755	0.283044
Rep3	1.09928	6.0916	14.0859	10.4456		Rep3	0.818908	0.0734879	0.552431	0.277915
Average	1	6.65113	15.2798	13.3669		Average	1	0.141389	0.599611	0.292306
SD	0.085984	0.51754	2.20364	2.70191		SD	0.190579	0.0618408	0.0417447	0.0206442
P-value (VS. Neg.Ctrl)		4.859e-05	0.0003599	0.001373

## Sheet: Supplementary Figure 5
Supplementary Figure 5c			Supplementary Figure 5d
iPSCs			Neurons
	Enrichment of mCherry- cells			Enrichment of mCherry- cells
FMR1-mCherry	1		FMR1-mCherry	1
FMR1 Promoter	84.3529		FMR1 Promoter	50.2143
FMR1-E1	30.4706		FMR1-E1	18.0714

## Sheet: Supplementary Figure 7
Supplementary Figure 7b			Supplementary Figure 7c
iPSCs			Neurons
	Enrichment of EGFP- cells			Enrichment of EGFP- cells
MECP2-EGFP	1		MECP2-EGFP	1
MECP2 Promoter	2597.98		MECP2 Promoter	1457.5
MECP2-E3	7.05		MECP2-E3	7.5
MECP2-E10	11.2		MECP2-E10	6.25
MECP2-E8	9.41		MECP2-E8	6
MECP2-E6	0.73		MECP2-E6	4

## Sheet: Supplementary Figure 9
Supplementary Figure 9b
iPSCs			iPSCs
	Enrichment of EGFP- cells			Enrichment of mCherry- cells
APP-EGFP/mCherry	1		APP-EGFP/mCherry	1
APP Promoter	387.917		APP Promoter	784.615
APP-E3	308.75		APP-E3	60.7692
Neurons			Neurons
	Enrichment of EGFP- cells			Enrichment of mCherry- cells
APP-EGFP/mCherry	1		APP-EGFP/mCherry	1
APP Promoter	52.2		APP Promoter	178.696
APP-E3	38.1333		APP-E3	15.2174

## Sheet: Supplementary Figure 10
Supplementary Figure 10c
iPSCs			iPSCs
	Enrichment of EGFP- cells			Enrichment of mCherry- cells
SIN3A-EGFP/mCherry	1		SIN3A-EGFP/mCherry	1
SIN3A Promoter	1550.93		SIN3A Promoter	600.462
SIN3A_E2	277.778		SIN3A_E2	91.224
SIN3A_E3	421.296		SIN3A_E3	96.9977
SIN3A_E4	611.111		SIN3A_E4	148.961
SIN3A_E5	611.111		SIN3A_E5	174.365
Supplementary Figure 10d
Neurons			Neurons
	Enrichment of EGFP- cells			Enrichment of mCherry- cells
SIN3A-EGFP/mCherry	1		SIN3A-EGFP/mCherry	1
SIN3A Promoter	8.3871		SIN3A Promoter	49.1765
SIN3A_E2	8.60215		SIN3A_E2	11.0588
SIN3A_E3	8.70968		SIN3A_E3	10.3529
SIN3A_E4	15.6989		SIN3A_E4	14.8235
SIN3A_E5	14.7312		SIN3A_E5	18.3529

## Sheet: Supplementary Figure 13
Supplementary Figure 13a
	Rep1	Rep2	Rep3
SIN3A-201	0.00664294	0.00195647	0.00426439
SIN3A-202	0.0393832	0.0070922	0.0225404
SIN3A-203	0.000237248	0	0
Supplementary Figure 13d
	CAG > SIN3A	Rep1	Rep2	Rep3
WTC11 i3N	-	0.972655	1.03526	0.993093
SIN3A-EGFP/mCherry	-	0.823591	0.852635	0.864537
SIN3A-E4 Deletion: G+M+ C1	-	0.946058	0.812252	0.823591
SIN3A-E4 Deletion: G+M+ C2	-	1.01162	0.97041	0.92445
SIN3A-E4 Deletion: G-M+ C1	-	0.89296	0.874583	0.997692
SIN3A-E4 Deletion: G-M+ C2	-	0.880666	0.886791	0.905425
SIN3A-E4 Deletion: G+M- C1	-	0.903335	0.935191	0.968171
SIN3A-E4 Deletion: G+M- C2	-	1.02811	1.02101	0.972655
WTC11 i3N	+	4.55252	4.52108	4.42804
SIN3A-EGFP/mCherry	+	4.72397	4.50023	4.34694
SIN3A-E4 Deletion: G+M+ C1	+	5.33936	5.15748	5.19335
SIN3A-E4 Deletion: G+M+ C2	+	5.61778	5.20537	5.35171
SIN3A-E4 Deletion: G-M+ C1	+	3.72352	3.6978	3.59668
SIN3A-E4 Deletion: G-M+ C2	+	5.74909	5.82934	5.43897
SIN3A-E4 Deletion: G+M- C1	+	4.57361	4.47949	4.51064
SIN3A-E4 Deletion: G+M- C2	+	6.1475	5.50217	5.77572
Supplementary Figure 13e
	SIN3A > SIN3A	Rep1	Rep2	Rep3
SIN3A-EGFP/mCherry	-	0.988514	0.981686	1.03049
SIN3A-EGFP/mCherry	+	1.73307	1.66248	1.66248
SIN3A-E4 Deletion: G+M+	+	1.61328	1.53688	1.56917
SIN3A-E4 Deletion: G-M+	+	1.75321	1.72907	1.61328
SIN3A-E4 Deletion: G+M-	+	2.01391	1.94531	1.85318

[truncated: 1 more sheets: Supplementary Figure 16]
